# Supplementary material for: Characterization of RNA from Exosomes and Other Extracellular Vesicles Isolated by a Novel Spin Column-Based Method
Source: PLoS One. 2015 Aug 28;10(8):e0136133. doi: 10.1371/journal.pone.0136133 (PMC4552735; doi:10.1371/journal.pone.0136133)
Supplement: S1 Table — (XLSX) [file pone.0136133.s003.xlsx]

## Sheet: CT Values qPCR Array
Assay #	Gene Symbol	CT: 1 (0.2 ml isolation)	CT: 2 (1 ml isolation)	CT: 3 (2 ml isolation)	CT: 4 (4 ml isolation)
1	ACLY	40	25.6865	24.734	24.5733
2	ACSL4	29.2099	25.787	24.3221	23.5329
3	ADM	40	40	27.1554	26.8607
4	ANGPT1	40	28.6497	26.3488	26.1548
5	ANGPT2	30.7616	37.9579	39.1384	40
6	APAF1	29.5879	27.7382	25.7798	24.8293
7	ARNT	34.3941	40	30.49	27.813
8	ATP5A1	25.3036	23.6985	22.2467	20.8575
9	AURKA	35.9878	28.6367	26.5932	24.8438
10	BCL2L11	28.2846	27.6849	27.1343	25.7757
11	BIRC3	26.8037	25.867	24.189	23.1248
12	BMI1	29.1978	25.9471	24.2928	23.5523
13	CA9	40	40	40	40
14	CASP2	29.7386	25.4757	24.3139	24.1028
15	CASP7	40	27.3839	26.5777	25.2341
16	CASP9	29.2806	40	26.3815	26.3149
17	CCL2	31.9525	30.6854	29.9041	29.6071
18	CCND2	27.0641	24.5988	23.1368	22.1934
19	CCND3	25.4714	23.3569	22.1035	21.1191
20	CDC20	29.1764	27.4572	27.0977	27.2361
21	CDH2	35.9326	29.8512	34.7454	40
22	CFLAR	27.9819	24.9911	24.0446	23.1023
23	COX5A	26.7544	24.3056	23.1795	21.9165
24	CPT2	31.2157	40	29.2836	30.3803
25	DDB2	40	27.7754	27.9682	25.9082
26	DDIT3	29.9903	26.835	27.4753	26.3237
27	DKC1	31.3198	29.7658	29.2139	27.8823
28	DSP	40	29.1286	27.4155	27.5792
29	E2F4	27.5941	25.1024	24.468	23.4815
30	EPO	38.9657	28.4424	40	40
31	ERCC3	29.729	27.336	26.6535	25.3218
32	ERCC5	29.448	26.1347	24.7456	23.8142
33	ETS2	28.3867	25.9564	24.2225	23.9514
34	FASLG	40	37.962	27.8703	26.6203
35	FGF2	40	28.5448	40	27.6939
36	FLT1	40	29.4118	28.2473	27.5808
37	FOXC2	40	40	40	28.6367
38	G6PD	29.4137	25.981	25.9361	24.6214
39	GADD45G	29.6692	29.4759	33.8145	28.1746
40	GPD2	29.6094	28.6039	26.9264	25.6423
41	GSC	33.5691	31.3947	31.942	31.7878
42	HMOX1	28.5147	26.1306	25.4006	23.6625
43	IGFBP3	33.622	40	35.1025	28.1004
44	IGFBP5	29.252	25.8058	25.5601	24.049
45	IGFBP7	28.8621	29.5842	25.5005	25.4425
46	KDR	29.105	27.3885	26.8576	25.2665
47	KRT14	35.7031	40	40	40
48	LDHA	26.257	23.7409	23.1401	22.0686
49	LIG4	29.0189	27.184	27.6858	25.6713
50	LPL	40	26.65	26.257	24.797
51	MAP2K1	28.0072	25.1175	24.5741	23.6643
52	MAP2K3	26.4015	24.3664	23.5738	22.7104
53	MAPK14	27.4811	25.9659	24.6009	23.8
54	MCM2	40	40	28.1009	27.2718
55	MKI67	40	40	27.9626	27.0442
56	NOL3	40	27.8106	29.0707	27.4846
57	OCLN	38.1044	31.1572	40	29.6506
58	PFKL	28.2551	25.2965	23.945	22.7281
59	PGF	36.76	36.9128	35.4389	38.6372
60	PINX1	28.6866	29.7936	26.604	25.3361
61	POLB	40	27.4614	25.7398	25.2348
62	PPP1R15A	32.9159	25.6834	25.3045	24.9817
63	SERPINB2	34.4699	34.2439	40	40
64	SERPINF1	28.2049	27.9773	28.0183	25.2782
65	SKP2	29.8753	28.1896	27.5461	26.9579
66	SLC2A1	28.7469	25.2602	23.9202	22.6178
67	SNAI1	40	30.222	33.2347	33.3059
68	SNAI2	29.8089	40	28.6567	28.3052
69	SNAI3	30.2918	28.1551	27.5359	26.0694
70	SOD1	25.8515	23.1206	22.3869	20.9853
71	SOX10	40	40	34.9928	29.8619
72	STMN1	28.0761	25.9376	25.4162	23.2616
73	TBX2	40	28.6867	28.8746	40
74	TEK	40	40	40	40
75	TEP1	40	33.4828	27.9294	26.647
76	TERF1	31.2432	31.0543	28.4589	26.8154
77	TERF2IP	27.0664	25.2152	24.1312	23.0321
78	TINF2	27.5478	25.4831	23.9349	23.2582
79	TNKS	28.9733	26.9764	27.5389	24.9468
80	TNKS2	28.8378	27.5165	25.7591	24.2088
81	UQCRFS1	27.6911	24.658	23.8064	23.0573
82	VEGFC	32.8906	32.2922	28.1321	27.4902
83	WEE1	30.3782	29.364	27.9238	26.5761
84	XIAP	39.4976	29.269	27.0046	25.0679
85	ACTB	21.1908	18.4305	17.364	16.3766
86	B2M	20.1652	17.6827	16.488	15.665
87	GAPDH	24.0691	21.5152	20.404	19.1574
88	HPRT1	28.4888	25.7663	24.8447	24.2902
89	RPLP0	21.301	18.7336	17.464	16.5412
90	HGDC	39.5486	40	29.1734	40
91	RTC	20.9728	20.7504	20.758	20.7163
92	RTC	20.9601	20.8091	20.8152	20.6395
93	RTC	21.1637	20.8653	20.8452	20.7425
94	PPC	18.8186	18.9053	18.8421	18.9824
95	PPC	18.7829	18.8923	18.8929	18.8977
96	PPC	18.7931	18.8429	18.8598	18.9556
